# Supplementary material for: Co-Expression of Transcriptional Regulators and Housekeeping Genes in Streptomyces spp.: A Strategy to Optimize Metabolite Production
Source: Microorganisms. 2023 Jun 15;11(6):1585. doi: 10.3390/microorganisms11061585 (PMC10301460; doi:10.3390/microorganisms11061585)
Supplement: Supplementary file 1 [file microorganisms-11-01585-s001.zip]

Archive with 1 entries (1 files):
- microorganisms-2396904-supplementary.pdf
